# Supplementary material for: The Temporal Dynamics of Rumen Microbiota in Early Weaned Lambs
Source: Microorganisms. 2022 Jan 11;10(1):144. doi: 10.3390/microorganisms10010144 (PMC8779368; doi:10.3390/microorganisms10010144)
Supplement: Supplementary file 1 [file microorganisms-10-00144-s001.zip]

Archive with 1 entries (1 files):
- microorganisms-1509622-supplementary.pdf
